# Supplementary material for: Pan-genome survey of the fish pathogen Yersinia ruckeri links accessory- and amplified genes to virulence
Source: PLoS One. 2023 May 11;18(5):e0285257. doi: 10.1371/journal.pone.0285257 (PMC10174560; doi:10.1371/journal.pone.0285257)
Supplement: S1 Table — (XLSX) [file pone.0285257.s001.xlsx]

## Sheet: Ark1
strain designation	method	version	technology	coverage	accession	strain available from
NVI-492	Unicycler	0.4.8	Illumina MiSeq/Oxford Nanopore	100x/70x*	see Table 1	Norwegian Veterinary Institute (NVI)
NVI-9681	Unicycler	0.4.8	Illumina MiSeq/Oxford Nanopore	200x/30x	see Table 1	Norwegian Veterinary Institute (NVI)
NVI-10587	Unicycler	0.4.8	Illumina MiSeq/Oxford Nanopore	60x/50x	see Table 1	Norwegian Veterinary Institute (NVI)
NVI-11050	Unicycler	0.4.8	Illumina MiSeq/Oxford Nanopore	200x/10x	see Table 1	Norwegian Veterinary Institute (NVI)
NVI-11076	Unicycler	0.4.8	Illumina MiSeq/Oxford Nanopore	250x/70x*	see Table 1	Norwegian Veterinary Institute (NVI)
NVI-10705	Unicycler	0.4.8	Illumina MiSeq/Oxford Nanopore	50x/70x*	see Table 1	Norwegian Veterinary Institute (NVI)
NVI-10571	Unicycler	0.4.8	Illumina MiSeq/Oxford Nanopore	20x/70x*	see Table 1	Norwegian Veterinary Institute (NVI)
NVI-11065	Unicycler	0.4.8	Illumina MiSeq/Oxford Nanopore	220x/60x	see Table 1	Norwegian Veterinary Institute (NVI)
NVI-11073	Unicycler	0.4.8	Illumina MiSeq/Oxford Nanopore	220x/30x	see Table 1	Norwegian Veterinary Institute (NVI)
NVI-11267	Unicycler	0.4.8	Illumina MiSeq/Oxford Nanopore	180x/70x*	see Table 1	Norwegian Veterinary Institute (NVI)
NVI-11294	Unicycler	0.4.8	Illumina MiSeq/Oxford Nanopore	30x/20x	see Table 1	Norwegian Veterinary Institute (NVI)
NVI-1176	Unicycler	0.4.8	Illumina MiSeq/Oxford Nanopore	80x/70x*	see Table 1	Norwegian Veterinary Institute (NVI)
NVI-1292	Unicycler	0.4.8	Illumina MiSeq/Oxford Nanopore	40x/70x*	see Table 1	Norwegian Veterinary Institute (NVI)
NVI-4479	Unicycler	0.4.8	Illumina MiSeq/Oxford Nanopore	230x/10x	see Table 1	Norwegian Veterinary Institute (NVI)
NVI-4570	Unicycler	0.4.8	Illumina MiSeq/Oxford Nanopore	50x/70x*	see Table 1	Norwegian Veterinary Institute (NVI)
NVI-4840	Unicycler	0.4.8	Illumina MiSeq/Oxford Nanopore	220x/40x	see Table 1	Norwegian Veterinary Institute (NVI)
NVI-5089	Unicycler	0.4.8	Illumina MiSeq/Oxford Nanopore	60x/70x*	see Table 1	Norwegian Veterinary Institute (NVI)
NVI-6614	Unicycler	0.4.8	Illumina MiSeq/Oxford Nanopore	30x/10x	see Table 1	Norwegian Veterinary Institute (NVI)
NVI-701	Unicycler	0.4.8	Illumina MiSeq/Oxford Nanopore	110x/70x*	see Table 1	Norwegian Veterinary Institute (NVI)
NVI-8270	Unicycler	0.4.8	Illumina MiSeq/Oxford Nanopore	210x/30x	see Table 1	Norwegian Veterinary Institute (NVI)
NVI-8524	Unicycler	0.4.8	Illumina MiSeq/Oxford Nanopore	30x/70x*	see Table 1	Norwegian Veterinary Institute (NVI)
11-1	SPAdes	3.9.0	Illumina MiSeq	130x	JANAUW000000000	United States Department of Agriculture - Agricultural Research Service - National Center for Cool and Cold Water Aquaculture (USDA-ARS-NCCCWA)
11-31	SPAdes	3.9.0	Illumina MiSeq	80x	JANAUV000000000	United States Department of Agriculture - Agricultural Research Service - National Center for Cool and Cold Water Aquaculture (USDA-ARS-NCCCWA)
11-34	SPAdes	3.9.0	Illumina MiSeq	120x	JANAUU000000000	United States Department of Agriculture - Agricultural Research Service - National Center for Cool and Cold Water Aquaculture (USDA-ARS-NCCCWA)
11-5	SPAdes	3.9.0	Illumina MiSeq	110x	JANAUT000000000	United States Department of Agriculture - Agricultural Research Service - National Center for Cool and Cold Water Aquaculture (USDA-ARS-NCCCWA)
11-54	SPAdes	3.9.0	Illumina MiSeq	110x	JANAUS000000000	United States Department of Agriculture - Agricultural Research Service - National Center for Cool and Cold Water Aquaculture (USDA-ARS-NCCCWA)
11-57	SPAdes	3.9.0	Illumina MiSeq	80x	JANAUR000000000	United States Department of Agriculture - Agricultural Research Service - National Center for Cool and Cold Water Aquaculture (USDA-ARS-NCCCWA)
11-65	SPAdes	3.9.0	Illumina MiSeq	60x	JANAUQ000000000	United States Department of Agriculture - Agricultural Research Service - National Center for Cool and Cold Water Aquaculture (USDA-ARS-NCCCWA)
11-66	SPAdes	3.9.0	Illumina MiSeq	30x	JANAUP000000000	United States Department of Agriculture - Agricultural Research Service - National Center for Cool and Cold Water Aquaculture (USDA-ARS-NCCCWA)
11-73	SPAdes	3.9.0	Illumina MiSeq	80x	JANAUO000000000	United States Department of Agriculture - Agricultural Research Service - National Center for Cool and Cold Water Aquaculture (USDA-ARS-NCCCWA)
11-50	SPAdes	3.9.0	Illumina MiSeq	80x	JANAUN000000000	United States Department of Agriculture - Agricultural Research Service - National Center for Cool and Cold Water Aquaculture (USDA-ARS-NCCCWA)
04025	SPAdes	3.9.0	Illumina MiSeq	120x	JANAUM000000000	Centre for Environment, Fisheries and Aquaculture Science (CEFAS)
84015	SPAdes	3.9.0	Illumina MiSeq	90x	JANAUL000000000	Centre for Environment, Fisheries and Aquaculture Science (CEFAS)
86020	SPAdes	3.9.0	Illumina MiSeq	70x	JANAUK000000000	Centre for Environment, Fisheries and Aquaculture Science (CEFAS)
93010	SPAdes	3.9.0	Illumina MiSeq	70x	JANAUJ000000000	Centre for Environment, Fisheries and Aquaculture Science (CEFAS)
99086	SPAdes	3.9.0	Illumina MiSeq	100x	JANAUI000000000	Centre for Environment, Fisheries and Aquaculture Science (CEFAS)
NVI-10589	SPAdes	3.13.0	Illumina MiSeq	310x	JANAUH000000000	Norwegian Veterinary Institute (NVI)
NVI-11046	SPAdes	3.13.0	Illumina MiSeq	210x	JANAUG000000000	Norwegian Veterinary Institute (NVI)
NVI-11401	Unicycler	3.13.0	Illumina MiSeq	70x	JANAUF000000000	Norwegian Veterinary Institute (NVI)
NVI-1290	SPAdes	3.13.0	Illumina MiSeq	220x	JANAUE000000000	Norwegian Veterinary Institute (NVI)
NVI-1365	SPAdes	3.13.0	Illumina HiSeq	360x	JANAUD000000000	Norwegian Veterinary Institute (NVI)
NVI-1389	SPAdes	3.13.0	Illumina MiSeq	220x	JANAUC000000000	Norwegian Veterinary Institute (NVI)
NVI-1660	SPAdes	3.13.0	Illumina HiSeq	270x	JANAUB000000000	Norwegian Veterinary Institute (NVI)
NVI-2205	SPAdes	3.13.0	Illumina HiSeq	350x	JANAUA000000000	Norwegian Veterinary Institute (NVI)
NVI-2274	SPAdes	3.13.0	Illumina HiSeq	290x	JANATZ000000000	Norwegian Veterinary Institute (NVI)
NVI-2275	SPAdes	3.13.0	Illumina HiSeq	260x	JANATY000000000	Norwegian Veterinary Institute (NVI)
NVI-2775	SPAdes	3.13.0	Illumina HiSeq	310x	JANATX000000000	Norwegian Veterinary Institute (NVI)
NVI-2909	SPAdes	3.13.0	Illumina MiSeq	170x	JANATW000000000	Norwegian Veterinary Institute (NVI)
NVI-2966	SPAdes	3.13.0	Illumina HiSeq	270x	JANATV000000000	Norwegian Veterinary Institute (NVI)
NVI-2970	SPAdes	3.13.0	Illumina HiSeq	300x	JANATU000000000	Norwegian Veterinary Institute (NVI)
NVI-3736	Unicycler	0.4.8	Illumina MiSeq	50x	JANATT000000000	Norwegian Veterinary Institute (NVI)
NVI-3779	SPAdes	3.13.0	Illumina MiSeq	200x	JANATS000000000	Norwegian Veterinary Institute (NVI)
NVI-4098	SPAdes	3.13.0	Illumina MiSeq	200x	JANATR000000000	Norwegian Veterinary Institute (NVI)
NVI-4493	Unicycler	0.4.8	Illumina MiSeq	100x	JANATQ000000000	Norwegian Veterinary Institute (NVI)
NVI-4507	Unicycler	0.4.8	Illumina MiSeq	120x	JANATP000000000	Norwegian Veterinary Institute (NVI)
NVI-495	SPAdes	3.13.0	Illumina HiSeq	380x	JANATO000000000	Norwegian Veterinary Institute (NVI)
NVI-4987	SPAdes	3.13.0	Illumina MiSeq	210x	JANATN000000000	Norwegian Veterinary Institute (NVI)
NVI-5635	SPAdes	3.13.0	Illumina MiSeq	60x	JANATM000000000	Norwegian Veterinary Institute (NVI)
NVI-5983	Unicycler	0.4.8	Illumina MiSeq	40x	JANATL000000000	Norwegian Veterinary Institute (NVI)
NVI-6390	Unicycler	0.4.8	Illumina MiSeq	50x	JANATK000000000	Norwegian Veterinary Institute (NVI)
NVI-7989	Unicycler	0.4.8	Illumina MiSeq	50x	JANATJ000000000	Norwegian Veterinary Institute (NVI)
NVI-8331	SPAdes	3.13.0	Illumina HiSeq	260x	JANATI000000000	Norwegian Veterinary Institute (NVI)
*additional filtering of nanopore data by read length, up to 38Kbp
